# Supplementary material for: Clinical characteristics and sociodemographic features of psychotic major depression
Source: Ann Gen Psychiatry. 2021 Mar 26;20:24. doi: 10.1186/s12991-021-00341-7 (PMC8004453; doi:10.1186/s12991-021-00341-7)
Supplement: Supplementary file 1 — Additional file 1. Data [file 12991_2021_341_MOESM1_ESM.xlsx]

## Sheet: Sheet1
ICD code	ethnicity1Han 2minority	allergy history	marital status 1unmarried 2married 3widowed 4divorced	age at onset	trigger events	family history	education	sex	season of conception
F20.500	1	0	3	34	0	0	2	1	2
F20.900	1	0	2	34	0	0	4	1	1
F20.000	1	0	1	21	1	0	1	2	4
F20.300	1	0	1	21	0	0	4	1	4
F20.300	1	0	2	27	0	1	1	1	2
F20.000	1	0	1	18	1	1	1	1	4
F20.000	1	0	1	27	0	0	1	1	1
F20.300	2	0	4	27	1	0	1	1	2
F20.900	1	0	4	19	0		4	1	3
F20.000	1	0	1	30	1	0	4	1	1
F20.300	1	0	4	22	0	1	1	2	1
F20.300	1	0	1	18	0	0	1	2	2
F20.000	2	0	2	25	0	0	1	1	4
F20.000	1	0	2	43	1	0	1	2	4
F20.300	1	0	2	20	1	0	1	2	2
F20.000	1	0	1	23	0	0	1	1	2
F20.300	1	0	1	22	0	0	1	1	3
F20.300	1	0	2	39	0	0	4	1	2
F20.300	1	0	2	15	0	0	4	1	2
F20.000	1	0	3	44	0	0	1	2	4
F20.000	1	0	1	24	0		1	1	4
F20.300	1	0	2	23	0	1	3	1	2
F20.300	1	0	2	24	1	0	1	1	3
F20.000	1	0	1	22	1	0	1	1	2
F20.300	1	0	2	19	0	0		1	2
F20.000	1	0	4	35	0	1	1	1	4
F20.000	1	0	4	20	0	1	1	1	4
F20.300	1	0	2	18	0	0	1	2	3
F20.300	1	0	4	34	1	0	2	2	4
F20.300	1	0	2	35	1	0	1	2	1
F20.000	1	0	4	19	0	0	4	1	2
F20.300	1	0	4	24	0	1	1	2	4
F20.900	1	0	1	19	0	0	2	2	3
F20.300	1	0	4	21	1	0	1	2	3
F20.900	1	0	2	22	0	0	2	1	4
F20.300	1	0	1	29	1	0	1	1	4
F20.300	1	0	2	37	1	1	3	2	4
F20.000	1	0	2	31	0	0	4	1	1
F20.000		0	1	17	0	0	1	2	2
F20.000	1	0	4	30	1	0	2	2	2
F20.900	1	0	2	25	1	0	2	2	2
F20.900	1	0	1	20	0	0	2	1	4
F20.300	1	0	4	24	0	0	4	1	4
F20.300	1	0	1	24	0	0	2	1	3
F20.000	1	0		18	1	0	1	1	1
F20.900	1	0	3	32	0	0	1	2	1
F20.300	1	0	1	20	1	0	2	1	1
F20.000	1	0	3	42	0	0	2	1	1
F20.400	1	0	2	21	0	0	1	1	2
F20.300	1	1	1	22	0	1	1	2	3
F20.000	1	0	4	29	0	0	2	2	3
F20.000	1	0	2	32	1	0	1	1	1
F20.300	1	0	1	28	0	0	1	1	2
F20.000	1	0	2	44	0	1	4	2	3
F20.300	1	0	4	29	0	1	1	1	1
F20.000	1	0	2	38	0	1	1	2	4
F20.300	1	0	1	19	1	1	2	1	4
F20.300	1	0	2	24	0	1	1	1	2
F20.000	1	0	2	19	1	0	1	2	3
F20.000	1	0	1	18	1	0	1	1	2
F20.300	1	0	2	23	0	0	1	2	3
F20.300	1	0	4	21	1	1	1	2	3
F20.000	1	1	4	35	0	1	1	2	3
F20.300	1	0	3	28	0	0	1	1	1
F20.000	1	0	1	14	0	0	1	2	2
F20.000	1	0	4	34	0	0	1	2	4
F20.900	1	0	2	20	0	0	1	2	3
F20.900	1	0	2	35	0	0	4	2	1
F20.000	1	0	4	34	1	0	3	1	2
F20.300	1	0	4	31	1	0	4	1	2
F20.000	1	0	2	27	0	1	1	2	4
F20.300	1	1	4	17	0	1	4	1	3
F20.000	1	0	2	16	1	1	1	1	2
F20.900	1	0	2	25	1	0	1	2	1
F20.000	1	0	2	18	0	0	1	2	4
F20.300	1	0	4	23	0	1	3	1	2
F20.000	1	0	1	29	0	0	3	2	1
F20.000	1	0	2	24	0	1	1	1	1
F20.300	1	0	2	34	1	1	3	2	4
F20.000	1	0	2	30	0	0	4	2	2
F20.300	1	0	4	36	1	0	1	2	3
F20.000	1	0	2	43	0	0	3	2	2
F20.000	1	0	2	37	0	0	1	2	1
F20.000	1	0	2	21	1	0	2	1	4
F20.000	1	0	2	32	0	0	4	2	3
F20.300	1	0	1	15	0	0	3	1	2
F20.000	1	0	1	20	0	0	2	2	2
F20.900	1	1	2	32	0	0	3	2	4
F20.900	1	0	4	22	1	0	2	2	2
F20.000	1	0	3	42	0	0	3	2	3
F20.300	1	0	2	24	1	0	4	2	3
F20.000	1	0	1	23	0	0	3	1	3
F20.300	1	0	1	21	1	0	1	1	1
F20.900	1	0	2	33	1	0	4	2	1
F20.300	1	1	2	22	1	0	4	1	2
F20.300	1	0	2	19	0	1	1	2	3
F20.000	1	0	1	15	1	0	1	1	1
F20.300	1	0	1	18	0	0	2	1	2
F20.900	1	0	2	33	0	0	3	2	4
F20.000	1	0	4	19	1	0	2	1	4
F20.300	1	0	2	35	0	0	1	1	2
F20.300		0	2	44	0	0	2	2	4
F20.000	1	0	1	18	1	0	3	1	4
F20.200	1	0	1	20	0	0	1	1	4
F20.300	1	0	4	28	0	0	2	2	3
F20.300	1	0	2	28	1	1	2	1	1
F20.300	1	0	1	28	0	0	3	1	2
F20.000		0	2	25	1	0	2	2	1
F20.300	1	1	1	21	1	0	2	1	1
F20.900	1	0	1	22	0	1	3	2	3
F20.000	1	1	2	30	1	0	2	2	2
F20.000	1	0	2	25	0	0	4	1	1
F20.000	1	0	1	38	0	0	2	2	4
F20.300	1	0	1	19	0	0	1	1	2
F20.300	1	0	1	20	0	1		1	2
F20.000	1	0	2	25	0	1	1	2	4
F20.900	1	0	1	17	0		1	1	2
F20.300	1	0	2	24	1	0	2	1	1
F20.000	1	0	2	16	0	0	2	2	2
F20.300	1	0	2	44	0	0	2	2	3
F20.900	1	0	4	31	1	1	1	1	2
F20.900	1	1	1	25	1	0	3	1	1
F20.000	1	0	2	27	1	0	1	2	2
F20.000	1	0	1	15	0	0	3	1	1
F20.000	1	0	1	53	0	0	1	2	3
F20.900	1	0	3	41	1	0	3	2	1
F20.000	1	0	1	27	1	0	1	1	1
F20.900	2	0	2	24	1	0	4	2	3
F20.000	1	0	2	39	0	0	4	2	1
F20.000	1	0	1	23	0	0	1	1	1
F20.900	1	0	2	47	0	0	1	1	4
F20.000	1	1	1	18	0	0	2	2	2
F20.000	1	0	1	16	0	0	2	1	4
F20.900	1	0	1	20	1	1	1	1	2
F20.000	1	0	2	18	0	0	1	2	1
F20.000	1	0	2	25	1	0	1	2	3
F20.000	1	0	2	46	0	1	1	1	2
F20.600	1	0	1	21	1	1	3	1	2
F20.000	1	0	1	18	1	0		2	3
F20.300	1	0	1	20	0	1	2	1	3
F20.000	1	0	2	40	0	1	1	2	4
F20.300	1	0	2	20	0	0	2	2	4
F20.900	1	0	1	22	0	0	4	2	1
F20.900	1	0	2	31	0	0	1	2	2
F20.300	1	0	1	18	0	0	1	1	4
F20.300	1	0	2	29	0	0	2	2	3
F20.900	1	0	2	25	0	0	1	1	4
F20.000	2	0	4	23	1	0	2	1	2
F20.300	1	1	1	26	1	1	2	1	4
F20.300	1	0	1	18	0	0		1	2
F20.000	1	1	1	20	1	1	2	1	3
F20.000	1	0	1	23	1	1	1	2	2
F20.000	1	0	1	19	1	0	1	1	1
F20.900	1	0	1	21	1	0	2	2	2
F20.000	1	0	1	15	0	0		1	1
F20.000	1	0	1	21	1	0	2	1	1
F20.900	1	0	2	32	0	0	1	2	2
F20.000	1	0	1	20	0	1	1	1	2
F20.300	1	0	1	22	1	0	1	1	1
F20.000	1	0	2	30	0	0		2	1
F20.000	1	0	1	24	0	0	1	2	4
F20.900	1	0	1	25	0	0	2	1	2
F20.900	1	0	4	23	1	0	4	2	1
F20.900	1	0	1	15	1	0	1	2	1
F20.300	1	0	1	22	1	0	1	1	3
F20.300	1	0	1	17	1	0	1	2	3
F20.900	1	0	2	27	0	0	3	2	4
F20.900	1	0	2	19	1	0	1	2	3
F20.900	1	0	1	18	1	0	3	1	2
F20.000	1	0	2	49	1	1	1	2	4
F20.000	1	1	1	30	0	0	2	2	1
F20.300	1	0	4	26	1	0	2	1	2
F20.000	1	1	2	46	0	1	1	2	4
F20.300	1	1	4	23	0	0	3	2	4
F20.300	1	0	1	17	1	1	2	1	2
F20.300	1	0	1	13	0	0	4	1	1
F20.000	1	0	1	26	0	0	2	2	3
F20.000	1	0	2	25	1	0	1	2	2
F20.000	1	0	1	18	0	0	1	2	2
F20.000	1	0	2	28	0	0	2	1	3
F20.000	1	0	1	22	0	0	2	1	1
F20.000	1	1	1	17	0	1	3	1	1
F20.000	1	0	2	21	0	0	3	1	4
F20.300	1	1	1	24	1	0	2	1	1
F20.300	1	0	2	28	0	0	1	2	1
F20.900	1	0	4	30	0	0	2	1	3
F20.000	1	0	2	39	0	0	1	2	2
F20.900	1	0	2	22	0	0	1	2	2
F20.900	1	0	1	16	1	1	1	1	1
F20.000	1	0	1	28	0	0	3	2	3
F20.300	1	0	2	25	0	0	4	1	3
F20.000	1	0	1	36	0	0	2	1	2
F20.000	1	0	1	26	1	0	1	1	1
F20.000	1	0	1	17	1	0	2	2	2
F20.000	1	0	2	51	0	0	1	2	4
F20.300	1	0	1	17	0	0		2	4
F20.000	1	0	2	51	0	1	1	2	3
F20.900	1	0	2	24	0	0	2	1	4
F20.300	1	0	1	29	1	0	2	1	3
F20.300	1	0	1	19	0	0	2	2	3
F20.000	1	0	2	25	0	0	2	1	4
F20.300	1	0	1	23	0	0		1	1
F20.300	1	0	1	23	1	1	1	2	3
F23.500	1	0	1	25	0	0	1	1	1
F20.000	1	0	2	47	1	0	1	2	1
F20.300	1	0	1	20	1	0	2	1	1
F20.000	1	0	1	14	0	0		1	4
F20.900	1	0	1	42	0	0	4	1	2
F20.300	1	0	1	17	0	1	4	1	4
F20.300	1	0	1	27	0	1	2	2	1
F20.000	1	0	2	34	1	0	2	2	3
F20.000	1	0	2	43	0	1	4	1	1
F20.300	1	0	1	18	0	1	1	1	2
F20.000	1	0	2	60	0	0	1	2	4
F20.000	1	0	2	31	1	0	2	2	1
F20.000	1	0	2	43	0	0	2	2	3
F20.300	1	0	1	15	0	0	1	2	4
F20.900	1	0	1	15	1	0	1	1	4
F20.900	1	0	1	25	1	1	1	1	3
F20.300	1	0	1	16	0	0	1	2	3
F20.000	1	0	1	18	0	0	1	1	1
F20.000	1	0	1	20	0	0	2	1	2
F20.000	2	0	1	18	0	0		2	4
F20.300	1	0	2	42	0	0	1	2	4
F20.000	1	1	1	18	0	0	2	2	3
F20.300	1	0	2	47	0	0	2	2	3
F20.300	1	0	1	19	0	1	1	1	1
F20.900	1	0	1	19	1	0	2	1	4
F20.900	1	0	1	26	0	0	1	1	4
F20.000	1	0	1	15	0	0	1	1	2
F20.400	1	0	2	35	0	0	2	1	2
F20.000	1	0	2	52	0	0	1	2	3
F20.000	1	0	1	15	0	0		2	1
F20.900	1	0	2	40	0	0	1	2	4
F20.900	1	0	2	24	0	0	1	2	2
F20.300	1	0	1	20	1	0	1	2	3
F20.900	1	0	2	42	0		1	1	2
F20.000	1	0	1	15	0	0	1	2	4
F20.000	1	0	2	21	0	0	3	1	3
F20.000	1	0	1	17	0	0	1	1	4
F20.900	1	0	1	24	0	0	1	1	2
F20.900	1	0	2	26	0	0	3	2	1
F20.000	1	0	1	22	1	0	1	1	3
F20.300	1	0	1	19	0	1		2	4
F20.900	1	0	1	18	0	1		1	2
F20.000	1	0	2	30	0	1	2	2	3
F20.900	1	0	1	18	0	0	1	2	4
F20.900	1	0	1	17	0	1	1	1	1
F20.900	1	0	1	18	0	1	1	2	2
F20.300	1	0	2	38	0	0	1	2	1
F20.900	1	0	1	16	0	0	1	1	2
F20.802	1	0	2	64	0	1	4	2	2
F20.000	1	1	1	19	0	0	1	1	3
F20.000	1	0	1	20	1	0	1	1	4
F20.800	1	0	1	35	0	0	3	1	3
F20.300	1	0	1	27	1	0	2	1	2
F20.900	1	0	2	30	1	0	1	2	1
F20.300	1	0	1	19	0	1	1	1	1
F20.900	1	0	1	21	0	0	1	2	1
F20.900	1	1	2	44	0	0	1	1	1
F20.000	1	0	2	22	0	1	1	2	3
F20.900	1	0	1	2	1	0	1	1	3
F20.000	1	0	3	25	0	0	1	1	2
F20.300	1	0	1	27	1	0	1	1	2
F20.000	1	0	4	22	1	1	2	1	3
F20.000	1	0	2	20	0	1	1	1	1
F20.300	1	0	4	25	0	1	2	1	4
F20.000	1	0	2	21	0	1	4	2	1
F20.300	1	0	1	19	0	1	1	1	2
F20.900	1	0	1	23	1	0	1	1	3
F20.300	1	0	2	24	1	0	4	2	1
F20.000	1	0	4	27	1	0	2	1	2
F20.000	1	1	2	37	1	1	1	2	1
F20.000	1	0	2	31	0	0	1	1	2
F20.300	1	0	1	26	0	0		1	1
F20.000	1	0	4	24	1	0	1	2	1
F20.300	1	0	1	23	0	1	3	2	3
F20.900	1	0	4	27	1	0	1	1	4
F20.300	1	0	1	23	0	0	3	1	2
F20.300	1	0	1	28	0	0	1	2	1
F20.000	1	0	2	38	0	0	1	2	1
F20.300	1	0	2	24	1	0	2	1	3
F20.300	1	1	2	17	0	0	3	2	1
F20.300	1	0	2	30	1	0	2	1	3
F20.300	1	0	1	12	0	0	1	1	2
F20.000	1	0	2	33	1	1	1	2	4
F20.000	1	0	2	21	0	0	2	2	2
F20.300	1	0	2	34	0	0	2	2	1
F20.300	1	0	2	22	0	0	3	2	4
F20.300	1	0	4	35	0	1	1	1	4
F20.300	1	0	2	31	0	0	1	2	1
F20.000	1	0	4	38	0	0	3	1	1
F20.000	1	0	3	30	1	0	2	1	2
F20.300	1	0	2	19	1	0	1	2	2
F20.000	1	0	1		0	1		1	3
F20.000	1	0	1	22	1	0	3	1	4
F20.000	1	0	1	22	1	0	1	1	3
F20.000	1	0	2	30	0	1	3	1	1
F20.900	1	0	2		0	1	1	2	2
F20.000	1	0	4		0	0	1	1	4
F20.300	1	0	1	22	1	0	1	1	4
F20.000	1	1	2	39	0	0	3	1	4
F20.900	1	0	2	31	0	0	2	2	4
F20.300	1	0	2	48	0	1	1	1	4
F20.300	1	0	1	19	1	0	1	2	2
F20.000	1	0	2	25	1	1	2	2	1
F20.000	2	0	2		1	1	4	2	3
F20.000	1	0	2	24	0	0	3	2	3
F20.300	1	0	1	21	0	0	1	1	3
F20.900	1	0	1	16	1	1	2	2	2
F20.300	1	0	2	37	0	1	4	2	3
F20.000	1	0	2	27	0	0	3	1	3
F20.000	1	0	1	33	1	0	2	2	2
F20.300	1	0	2	28	0	0	3	2	2
F20.000	1	1	1	17	1	0	1	1	3
F20.300	1	0	4		0	1	1	1	1
F20.000	1	0	1	19	0	1	1	1	1
F20.300	1	0	2	21	0	0	1	1	1
F20.900	1	0	1	14	1	0	1	1	3
F20.900	1	0	1	16	0	0	2	1	2
F20.300	1	0	1	26	1	1		2	4
F20.000	1	0	1	16	0	1	1	1	4
F20.900	1	1	2	27	0	0	2	2	3
F20.000	1	0	2	21	0	0	1	2	3
F20.000	1	0	1	20	1	1	1	1	2
F20.300	1	0	1	21	0	1	1	1	3
F20.000	1	0	4	33	1	1	2	2	2
F20.000	1	0	2		0	1	3	1	4
F20.300	1	0	1	31	1	0	1	1	1
F20.000	1	0	1	15	0	0	4	1	1
F20.300	1	1	1	21	1	0	1	1	1
F20.900	1	0	1	20	0	0	1	1	2
F20.000	1	0	1		0	0	2	1	1
F20.000	1	1	1	20	0	0	2	2	4
F20.000	1	0	2		0	0	2	1	4
F20.300	1	0	1	20	0	0	3	1	4
F20.300	1	0	1	20	0	0	1	1	2
F20.900	1	0	1		0	0	1	1	3
F20.300	1	0	1	12	0	1	4	1	1
F20.300	1	0	1	26	1	1	2	1	1
F20.900	1	0	1	20	1	0	1	2	1
F20.900	1	0	1		1	1	2	1	4
F20.300	1	0	1	21	0	0	1	1	1
F20.300	1	0	1	19	0	0	1	1	2
F20.000	1	0	2		1	0		1	2
F20.000	1	0	1	22	0	0	1	2	2
F20.300	1	0	2	31	1	0	2	1	4
F20.300	1	1	1	17	1	0	1	2	1
F20.300	1	0	1	22	0	0	2	2	2
F20.000	1	0	1	28	0	1	3	1	1
F20.900	1	0	1	16	0	0	1	1	2
F20.000		0	2	34	1	1	1	1	4
F20.000	1	0	1		0	0	1	1	4
F20.000	1	0	2	26	1	0	1	2	3
F20.000	1	0	2	32	1	0	2	2	4
F20.000	1	0	2	26	0	0	2	1	2
F20.900	1	0	1	31	1	1	3	2	1
F20.300	1	1	1	20	0	1	2	1	4
F20.300	2	0	4	28	1	0		1	1
F20.000	1	0	1	23	1		4	1	4
F20.000	1	1	1	19	0	1	2	1	2
F20.300	1	0	2		0	0	1	1	3
F20.900	1	0	1	18	0	0	1	1	3
F20.900	1	0	1	16	1	1	1	2	3
F20.000	1	0	1	22	0	0	1	2	4
F20.000	1	0	2	26	0	0	1	1	4
F20.300	1	1		36	1	0	1	2	4
F20.000	1	0	1	15	0	0	1	2	1
F20.900	1	0	1	15	1	0	3	1	2
F20.000	1	1	1		1	0	2	1	2
F20.300	1	0	1	18	1	1	1	1	2
F20.900	1	0	1	16	0	1	1	1	3
F20.900	1	0	1	15	0	0	1	1	4
F20.300	1	0	1	22	1	0	4	1	2
F20.000	1	1	4	34	0	0	2	2	3
F20.000	1	0	4		1	0	4	1	2
F20.900	1	0	1		0	0	1	1	1
F20.300	1	0	2	40	0	0	2	2	2
F20.900	1	0	1	20	0	0	2	1	2
F20.000	1	0	2	21	0	1	1	2	4
F20.900	1	1	1	19	1	1	2	1	2
F20.000	1	0	2	30	1	0	1	1	2
F20.300	1	0	1	22	1	0	1	1	2
F20.000		0	2	67	0	0	4	2	4
F20.000	1	1	1	37	1	0	2	2	4
F20.000	1	0	2	56	0	1	4	2	3
F20.000	1	0	2	38	0	0	2	2	2
F20.900	1	0	1	15	0	0	1	2	4
F20.000	1	1	2	31	0	0	4	2	3
F20.000	1	0	2	29	1	1	3	2	1
F20.900	1	0	1	18	0	0	1	2	2
F20.000	1	0	2	56	0	0	4	2	2
F20.900	1	0	1	11	0	0	4	1	2
F20.000	1	0	1	15	0	0	3	1	2
F20.900	1	0	1	18	0	1	1	1	1
F20.000	1	0	2	52	0	0	2	1	4
F20.000	1	0	1	31	1	0	3	1	2
F20.300	1	0	1	16	1		1	1	1
F20.000	1	0	2	35	1	0	3	2	4
F20.000	1	0	1	27	1	0	3	1	2
F20.900	1	0	1	18	0	1	1	1	3
F20.000	2	0	1	27	0	0	3	2	1
F20.000	1	0	2		0	0	1	1	3
F20.300	1	0	1	21	0	1	1	1	3
F20.900	1	0	1	26	0	1	2	1	1
F20.000	1	0	2	60	0	0	3	2	2
F20.900	1	0	1	14	0	0	1	1	3
F20.900	1	0	1	16	1	0	1	2	4
F20.900	1	0	1	18	0	0	1	1	4
F20.000	1	0	1	18	0	0	1	1	4
F20.000	1	0	2	49	1	0	1	2	3
F20.000	1	0	1	16	0	0	1	2	1
F20.000	1	1	2	26	1	0	2	1	2
F20.900	1	0	2	47	1		2	2	3
F20.300	1	0	2	37	0	1	1	1	4
F20.900	1	0	1	16	0	0	1	2	3
F20.900	1	0	1	15	1	0		2	2
F20.100	1	0	2	28	1	0	1	2	1
F20.300	1	0	1	16	1	0	1	1	2
F20.000	1	0	2	59	1	0	1	2	3
F20.300	1	0	1	29	1	0	2	1	1
F20.000	1	0	1	28	1	0	1	1	4
F20.600	1	0	1	21	0	1		2	4
F20.000	1	0	1	16	0	0	4	2	4
F20.300	1	0	1	22	1	0		1	4
F20.900	1	0	1	19	0	0	1	1	2
F20.300	1	0	2		0	0	1	2	3
F20.000	1	0	1	19	1	0	3	1	1
F20.900	1	0	1	20	1	0		1	3
F20.900	1	0	2	46	1	0	4	2	3
F20.000	1	0	1	22	0	1	1	1	4
F20.900	1	1	1	17	0	1	3	2	2
F20.300	1	0	1	17	0	0	1	2	4
F20.001	1	0	1	21	1	0	1	2	2
F20.300	1	0	2	49	1	0	3	2	1
F20.900	1	0	1	19	1	0	3	2	3
F20.900	1	0	1		0	0	2	1	2
F20.000	1	0	1		0	0	1	1	1
F20.300	1	0	2	29	1	0	2	2	1
F20.000	1	0	2	35	1	0	1	2	3
F20.900	1	0	1	18	1	0	1	1	3
F20.000	1	0	1		1	1	1	1	2
F20.300	1	0	1	33	0	0	2	2	4
F20.900	1	0	1	16	0	1	1	2	2
F20.900	1	1	1	18	0	1	1	2	1
F20.000	1	0	1	28	0	1	2	2	4
F20.900	1	0	1	15	1	0	1	2	1
F20.000	1	1	1	22	0	0	2	2	4
F20.900	1	0	1	19	0	0	1	2	3
F20.000	1	0	2	54	1	0	1	2	1
F20.900	1	0	1	29	1	1	3	2	4
F20.900	1	0	1	8	0	1		2	4
F20.000		0	1	19	0	0	3	2	1
F20.900	1	0	1	18	1	0	1	1	1
F20.301	1	0	1	33	1			1	4
F20.300	1	0	4	28	0	0	1	2	3
F20.300	1	0	2	51	1	0	4	2	4
F20.900	1	0	1	31	1	0	2	2	2
F20.900	1	0	1	16	0	1	1	2	1
F20.000		0	1	19	1	0	1	1	3
F20.000	2	0	1	22	0		2	1	1
F20.900	1	0	1	21	1	1	3	1	2
F20.300	1	0	4	17	0	1	1	1	1
F20.300	1	0	2	17	1	0	4	2	3
F20.000	1	0	2	22	1	0	4	1	1
F20.000	1	0	2	25	0	0	1	1	2
F20.300	1	0	2	23	0	0	1	1	4
F20.000	1	0	1	25	0	0	4	1	1
F20.000	1	0	2	21	0	1	1	1	2
F20.500	1	0	1	25	1	0	1	1	4
F20.300	1	0	4	24	0	0	1	1	1
F20.300	1	0	1	19	0	0	1	1	4
F20.000	1	1	4	21	0	1	2	2	4
F20.300	1	0	4	17	0	0	1	1	2
F20.300	1	0	2	21	0	0	1	2	3
F20.300	1	0	2	18	0	1	1	1	2
F20.900	1	0	2	18	0	1	3	2	3
F20.300	1	0	1	24	1	1	1	1	2
F20.300	1	0	2	24	1	0	1	1	3
F20.300	1	0	4	35	0	0	2	2	4
F20.300	1	0	3	30	0	0	1	2	4
F20.300	1	0	1	18	0	1	1	2	3
F20.300	1	0	4	26	0	0	1	2	2
F20.300	1	0	2	24	0	0	1	1	4
F20.000	1	0	2	20	1	0	3	1	2
F20.300	1	0	2	27	0	0	4	2	1
F20.300	1	0	1	21	0	0	1	1	2
F20.000	1	0	1	21	0	1	2	1	2
F20.300	1	0	4	19	0	0	1	1	3
F20.300	1	0	2	22	1	1	1	2	3
F20.300	1	0	1	20	0	0	1	2	4
F20.300	1	0	4	20	0	1	3	1	1
F20.300	1	0	1	21	0	1	1	1	2
F20.000	1	0	2	20	0	0	1	2	4
F20.300	1	0	1	31	0	0	1	1	2
F20.900	1	1	2	26	0	0	2	2	3
F20.000	1	0	2	32	0	0	2	1	1
F20.000	1	0	2	18	0	1	1	2	1
F20.900	1	0	1	21	0	0	1	1	3
F20.500	1	0	1	19	0	0	1	1	2
F20.900	1	0	2	32	0	0	1	2	1
F20.300	1	0	1	19	0	1	4	1	2
F20.900	1	0	1	24	0	0	1	1	3
F20.500	1	0	1	29	0	0	1	1	2
F20.900	1	0	4	25	1	0	2	1	2
F20.300	1	0	2	21	0	0	2	2	2
F20.300	1	0	4	22	0	1	1	2	3
F20.000	1	0	2	13	1	0	4	1	4
F20.900	1	0	1	27	1	0	1	2	1
F20.300	1	0	4	13	1	1	1	1	1
F20.000	1	0	1	20	0	1	3	1	4
F20.000		1	3	46	0	0	4	1	2
F20.000	1	0	2	19	1	1	2	2	1
F20.000	1	1	1	16	0	1	1	2	2
F20.000	1	0	2	25	0	0	4	1	3
F20.300	1	0	2	27	0	0	1	1	3
F20.300	1	0	3	22	1	0	1	2	2
F20.000	1	0	3	48	0	0	1	1	2
F20.300	1	1	2	21	0	0	3	1	1
F20.300	1	0	4	19	0	0	1	1	3
F20.900	1	0	2	29	0	1	1	1	4
F20.300	1	0	1	29	1	0	1	1	4
F20.300	1	0	1	18	0	1	3	1	1
F20.000	1	0	2	33	0	0	3	1	2
F20.300	1	0	2	21	0	0	3	2	1
F20.900	1	0	2	24	1	1		2	3
F20.300	1	0	4	25	0	0	2	2	2
F20.000	1	0	2	29	0	0	1	1	3
F20.300	1	0	2	14	0	1	1	1	4
F20.300	1	0	2	42	1	0	4	1	1
F20.400	2	0	2	30	0	0	1	2	3
F20.300	1	0	4	25	1	0	1	1	2
F20.000	1	0	2	30	0	1	1	1	1
F20.300	1	0	1	18	0	0	2	1	2
F20.300	1	0	2	46	0	0	1	2	4
F20.300	2	1	2	34	0	1	1	1	2
F20.000	1	1	4	26	0	1	1	2	3
F20.300	1	0	2	18	0	0	1	1	2
F20.000	1	0	2	27	1	0	2	1	2
F20.000	1	0	2	37	0	0	1	2	3
F20.500	2	0	1	15	0	1	1	1	2
F20.000	1	0	2	33	0	0	1	2	1
F20.000	1	0	2	23	0	1	1	1	1
F20.300	1	0	1	30	0	1	2	1	1
F20.000	1	0	2	19	1	1	2	2	1
F20.300	1	0	2	31	0	0	3	2	4
F20.000	1	0	1	20	0	0	2	2	2
F20.000	1	0	2	29	0	0	3	1	2
F20.300	1	0	2	29	1	0	4	1	2
F20.300	1	1	1	19	0	1	1	1	1
F20.300	1	0	2	25	1	0	3	1	4
F20.000	1	0	1	22	0	0	1	1	1
F20.000	1	0	2	44	1	0	3	2	3
F20.300	1	0	1	10	0	1	1	1	3
F20.900	1	0	4	18	0	0	2	2	1
F20.900	1	0	2	21	0	0	1	1	4
F20.000	1	0	4	11	1	1	2	1	4
F20.900	1	0	2	23	0	0	2	2	4
F20.300	1	0	1	26	0	0	2	1	1
F20.000	1	0	2	22	0	0	2	2	2
F20.900	1	0	2	38	0	0	1	2	1
F20.300	1	1	4	29	0	0	1	1	3
F20.000	1	0	2	28	1	0	2	2	4
F20.300	1	0	2	49	1	0		2	4
F20.300	1	0	1	18	0	0	2	1	4
F20.300		0	1	22	1	0	4	1	4
F20.300	1	0	2	20	1	0	1	2	2
F20.000	1	1	1	17	1	1	1	1	4
F20.000	1	0	4	36	1	1	2	1	3
F20.000	1	0	2	26	0	1	1	1	1
F20.300	1	0	2	29	0	0	1	2	1
F20.900	1	0	2	37	1	0	1	1	4
F20.300	1	0	1	19	0	0	1	1	2
F20.900	1	0	4	29	0	0	2	2	2
F20.000	1	0	1	20	1	1	1	2	3
F20.000	1	0	4	20	0	0	1	1	2
F20.900	1	1	1	28	0	0	4	1	2
F20.000	1	0	2	31	0	0	1	1	2
F20.300	1	0	1	14	0	1	4	2	3
F20.000	1	0	1	15	0	0	1	1	2
F20.900	1	0	4	18	0	1	3	2	4
F20.300	1	0	1	29	1	0	2	1	2
F20.900	1	0	2	29	1	0	1	1	2
F20.900	1	0	1	16	0	1	3	1	2
F20.300	1	0	1	22	1		1	2	3
F20.000	1	0	2	36	0	0	2	1	2
F20.000	1	0	1	16	0	0	1	1	3
F20.000	1	0	2	17	0	0	1	1	4
F20.000	1	0	4	33	0	0	1	1	2
F20.300	1	0	4	31	1	0	1	1	2
F20.000	1	0	4	18	1	1	3	1	4
F20.300	1	1	1	19	0	0	2	2	2
F20.900	1	0	3	38	0	1	1	2	4
F20.900	1	0	4	38	0	0	3	2	4
F20.900	1	1	2	16	0	1	1	1	2
F20.300	1	0	2	19	1	0	1	2	2
F20.900	1	0	2	19	0	0	1	2	1
F20.000	1	0	1	27	1	0	2	2	1
F20.000	1	0	1	22	1	1	2	1	1
F20.300	1	0	2	21	1	0	1	2	3
F20.000	1	0	2	16	1	1	1	1	4
F20.300	1	0	2	21	0	0	3	2	1
F20.300	1	0	1	17	0	0	1	1	1
F20.000	1	0	1	26	0	0	3	1	4
F20.300	1	0	1	30	0	0	3	1	2
F20.000		0	2	24	0	1	2	1	4
F20.000	1	0	1	21	1	0	2	2	2
F20.900	2	0	1	20	0	1	1	1	2
F20.000	1	0	2	45	0	0	4	1	1
F20.000	1	0	2	28	0	0	3	2	1
F20.300	1	0	2	16	1	1	1	2	2
F20.900	1	0	2	24	0	1	2	1	3
F20.300	1	1	4	32	0	1	2	2	2
F20.000	1	0	4	29	1	0	3	2	4
F20.000	1	0	2	40	0	0	1	1	4
F20.300	1	0	2	30	0	0	1	2	4
F20.300	1	0	2	24	0	0	1	1	1
F20.900	1	0		42	0	0	3	2	1
F20.900	1	0	2	38	0	0	3	2	1
F20.000	1	0	2	25	0	1	1	2	3
F20.000	1	0	1	22	0	0	2	1	2
F20.300	1	0	1	27	1	0	3	1	2
F20.900	1	0	4	43	0	0	1	2	4
F20.000	1	0	2	40	0	0	1	1	2
F20.300	1	0	2	30	0	0	3	1	1
F20.000	1	0	1	16	0	1	1	1	3
F20.300	1	1	1	24	0	0	3	2	3
F20.900	1	0	2	43	1	0	3	2	4
F20.900	1	0	4	16	0	0	1	1	1
F20.300	1	0	2	18	0	0	2	1	1
F20.300	1	0	2	33	0	0	3	2	4
F20.000	1	0	1	49	0	0	1	2	3
F20.000	1	0	2	28	0	0	1	2	2
F20.300	1	0	2	29	1	0	2	1	4
F20.000	1	0	1	19	0			1	4
F20.300	1	0	2	19	0	0	2	2	2
F20.000	1	0	2	37	1	1	1	2	1
F20.900	1	0	2	34	0	0	4	2	4
F20.300	1	0	2	25	0	0	3	1	2
F20.000	1	0	4	36	0	0	2	2	1
F20.000	1	0	1	18	1	0	1	1	3
F20.900	1	0	2	18	0	0	1	2	1
F20.000	1	0	4	18	0	1	1	1	2
F20.000	1	0	2	21	1	0	2	1	1
F20.300	1	0	2	34	0	0	3	2	2
F20.900	1	1	1	16	0	0	1	2	1
F20.000	1	1	4	58	1	0	4	2	1
F20.000	1	0	2	54	1	0	3	2	1
F20.900	1	0	1	19	0	0	1	1	2
F20.000	1	0	2	36	0	0	2	2	4
F20.300	1	0	1	17	0	0	2	1	1
F20.000	1	0	2	27	0	0	2	1	1
F20.000	1	0	2	32	0	0	3	2	2
F20.900	1	0	2	17	1	0	1	2	3
F20.300	1	0	1	15	0	0	1	1	4
F20.300	1	0	2	22	0	0	3	2	3
F20.000	1	0	3	44	1	1	2	2	3
F20.000	1	1	1	17	0	1	1	1	4
F20.400	1	0	2	41	1	0	1	1	1
F20.000	1	0	2	51	0	0	1	1	4
F20.300	1	0	2	20	0	0	2	2	4
F20.300	1	0	1	28	0	0	1	1	1
F20.000	1	0	1	17	0	1		1	3
F20.300	1	0	1	17	0	0	2	2	2
F20.000	1	0	2	30	1	0	3	1	1
F20.900	1	0	2	33	1	0	2	2	2
F20.000	1	0	2	52	0	0	4	2	4
F20.300	1	0	2	31	0	0	3	2	3
F20.400	1	0	2	18	0	1	2	2	3
F20.000	1	0	2	20	0	0	1	1	1
F20.300	1	0	4	26	0	0	3	2	3
F20.900	1	0	1	18	0	0	1	1	4
F20.900	1	0	2	50	0	0	3	2	3
F20.000	1	0	4	37	0	0	3	2	1
F20.900	1	0	2	35	0	0	3	2	3
F20.000	1	1	2	34	0	1	1	2	4
F20.000	1	0	4	44	0	0	1	1	4
F20.300	1	0	2	23	0	0	2	2	3
F20.000	1	0	1	17	0	0	2	2	4
F20.000	1	0	2	24	1	1	4	2	2
F20.900	1	0	2	25	1	1	1	2	4
F20.900	1	0	4	24	1	0		1	1
F20.900	1	0	1	16	0	1	3	2	1
F20.300	1	0	4	22	0	1	1	1	2
F20.000	1	0	2	27	0	0	2	1	2
F20.000	1	1	1	23	0	0	2	2	3
F20.900		0		20	1	0	1	1	4
F20.000	1	0	1	18	0	0	2	1	1
F20.900		0	4	33	0	0	1	2	4
F20.000	1	1	1	28	0	0	1	1	2
F20.3	1	0		21	0	0	2	1	1
F20.000	1	1	2	31	0	0	3	2	1
F20.000	1	0	4	20	1	0	1	1	3
F20.900	1	0	4	22	0	1	3	2	3
F20.000	1	0	1	29	0	1	3	1	4
F20.000	1	0	2	27	0	0	2	1	1
F20.300	1	0	4	27	0	0	3	2	3
F20.000	1	0	2	25	1	0	2	1	4
F20.000	1	0	1	22	1	1	1	2	1
F20.000	1	0	2	29	1	0	3	1	4
F20.000	1	0	1	18	1	0	1	1	3
F20.300	1	0	2	41	0	0	4	2	2
F20.300	1	0	1	24	0	0	2	1	4
F20.900	1	0	4	30	1	1	1	1	4
F20.000	1	0	4	28	1	1	1	1	2
F20.900	1	1	1	18	0	0	1	1	4
F20.000	1	0	2	32	0	0	3	1	1
F20.900	1	0		35	0	0	2	2	4
F20.000	1	0	1	27	0	0	2	1	4
F20.000	1	0	2	20	0	1	1	1	2
F20.900	1	0	2	24	0	0	2	1	2
F20.000	1	0	1	16	0	1	3	2	4
F20.300	1	0	2	21	0	1	2	2	2
F20.900	1	0	4	35	0	0	2	2	2
F20.900	1	0	1	7	1	0		1	3
F20.300	1	0	2	30	1	0	4	2	1
F20.900	1	0	1	14	0	0	1	2	1
F20.300	1	1	2	21	0	1	1	1	3
F20.000	1	0	1	21	0	0	1	1	4
F20.000	2	0	2	45	0	0	4	1	3
F20.300	1	0	1	17	1	0	3	1	1
F20.000	1	0	3	34	0	0	1	2	1
F20.000	1	0	1	24	0	1	1	2	1
F20.900	1	0	2	23	0	0	1	2	4
F20.000	1	0	2	24	0	0	3	1	4
F20.900	1	0	2	50	0	1	3	2	4
F20.000	1	1	1	20	0	0	1	1	3
F20.900	1	0	2	31	1	0	2	2	4
F20.000	1	0	2	23	0	1	2	1	4
F20.000	1	0	1	17	1	0	2	1	4
F20.300	1	0	2	25	0	0	4	2	1
F20.000	1	0	2	36	0	1	4	2	1
F20.300	1	0	2	40	0	0	1	2	1
F20.000	1	0	4	36	0	0		1	2
F20.000	1	0	1	14	0	0		2	2
F20.000	1	0	2	24	0	0	1	1	2
F20.900	1	0	2	36	0	1	2	1	4
F20.900	1	0	1	17	0	1	1	2	2
F20.900	1	0	2	23	0	1	3	1	3
F20.300	1	0	2	24	0	0	1	2	4
F20.300	1	0	1	19	0	0	1	2	3
F20.300	1	0	1	35	0	1	1	2	3
F20.900	1	0	4	27	0	0	1	2	2
F20.400	1	1	2	22	0	0	1	1	2
F20.000	1	0	1	25	1	0	2	1	2
F20.300	1	0	1	23	0	0	2	2	2
F20.300	1	0	1	16	1	0		2	1
F20.300	1	0	2	55	0	1	1	2	2
F20.000	1	1	1	20	1	0	2	1	2
F20.300	1	0	1	15	0	1	4	1	4
F20.300	1	0	1	17	0	1	4	2	2
F20.300	1	0	1	10	0	0	2	1	2
F20.300	1	0	1	27	0	0	1	1	1
F20.000	1	0	2	49	0	0	1	1	1
F20.000	1	0	2	35	0	0	2	1	1
F20.000	1	0	4	37	0	1	2	1	2
F20.900	1	1	4	39	0	0	2	2	2
F20.000	1	0	2	22	0	0	2	2	2
F20.300	1	0	2	33	0	0	4	2	2
F20.300	1	0	2	33	1	1	4	2	4
F20.000	1	0	2	58	0	0	3	2	1
F20.000	1	1	2	24	0	0	3	2	3
F20.300	1	0	1	43	1	0	1	1	2
F20.300	1	0	1	26	0	1	1	1	4
F20.300	1	0	1	23	0	0	2	1	1
F20.000	1	0	1	17	0	0	1	1	3
F20.300	1	0	1	18	1	0	1	2	4
F20.000	1	0	2	49	0	0	1	2	1
F20.300	1	0	2	36	0	0	1	1	3
F20.300	1	0	1	29	1	0	4	1	4
F20.000	1	0	1	22	0	1	2	1	2
F20.900	1	0	2	24	1	0	4	1	1
F20.300	1	0	1	20	0	0	2	2	3
F20.900	1	0	1	16	0	1	1	2	3
F20.300	1	0	2	36	0	0	1	2	1
F20.300	1	0	1	26	0	0	3	1	1
F20.900	1	0		24	0	1	3	1	1
F20.000	1	0	4	41	0	1	1	1	1
F20.900	1	0	1	15	0	1	1	1	3
F20.000	1	0	2	39	0	0	3	2	1
F20.000	1	0	2	27	0	0	2	2	2
F20.000	1	0	1	17	0	0	2	1	2
F20.000	1	0	1	23	0	0	1	1	2
F20.000	2	0	1	15	1	0	2	2	3
F20.300	1	0	1	20	0	0	2	2	4
F20.300	1	0	1	18	0	0	2	2	3
F20.900	1	0	1	19	0	0	1	2	1
F20.000	1	0	1	17	0	0	2	2	2
F20.300	1	0	1	23	0	0	1	1	3
F20.300	1	0	1	21	0	1	2	1	2
F20.000	1	0	1	22	0	1	3	2	3
F20.900	1	0	1	15	1	0	4	1	3
F20.000	1	0	4	26	1	0	1	1	2
F20.000	1	0	2	38	0	1	1	2	2
F20.000	1	0	1	22	1	1	4	1	1
F20.000	1	0	2	25	0	0	2	2	1
F20.900	1	0	1	30	0	0	1	1	2
F20.000	1	0	1	29	0	1		1	4
F20.300	1	0	2	42	0	0	2	2	3
F20.900	1	0	1	18	0	0	1	2	1
F20.000	1	0	2	40	0	0	4	2	3
F20.300	1	0	1	26	0	0	2	1	4
F20.000	2	1	1	31	0	1	2	1	3
F20.300	1	0	2	39	0	0	2	2	2
F20.900	1	0	3	57	1	0	3	2	4
F20.900	1	0	1	14	0	1	1	2	2
F20.000	1	0	1	21	0	0	1	1	1
F20.300	1	0	1	22	0	1	4	1	1
F20.900	1	0	1	14	0	1	3	1	2
F20.300	1	0	1	24	0	0	1	1	4
F20.000	1	0	1	17	0	0	2	2	2
F20.000	1	0	2	52	0	0	1	2	3
F20.000	1	0	1	18	0	0	1	2	1
F20.000	1	0	2	26	0	1	2	1	2
F20.300	1	0	1	19	0	0	2	2	1
F20.000	1	0	4	47	0	0	3	2	2
F20.900	1	0	2	31	0	0	1	2	2
F20.900	1	0	1	20	0	0	3	1	3
F20.000	1	0	4	39	0	0	1	1	2
F20.000	1	0	1	14	1	1	1	1	2
F20.000	1	1	2	40	0	0	1	1	1
F20.000	1	0	1	23	0	1	2	1	2
F20.300	1	0	1	17	0	1	1	1	2
F20.000	1	0	1	18	0	1	1	1	3
F20.000	1	0	2	34	0	0	3	2	4
F20.000	2	0	2	38	0	1	4	2	2
F20.000	1	0	2	44		1	4	2	2
F20.300	1	0	1	18	0	0		2	1
F20.300	1	0	1	27	1	0	2	2	1
F20.300	1	0	1	25	0	0	3	1	1
F20.000	1	0	1	25	1	1	2	1	3
F20.900	1	0	4	28	0	0		2	4
F20.900	1	0	2	29	0	0	2	2	1
F20.300	1	0	1	24	0	0	1	1	3
F20.000	1	0	1	26	0	0	2	2	3
F20.900	1	0	1	17	0	0	1	1	4
F20.300	1	0	1	30	0	0	3	1	3
F20.300	1	0	1	22	0	0	2	1	1
F20.900	2	0	2	30	1	0	3	2	2
F20.000	1	0	2	58	0	0	2	2	4
F20.900	1	0	1	14	0	1	1	2	1
F20.300	1	0	2	47	0	0	1	1	1
F20.900	1	0	2	23	0	0	4	2	3
F20.300	1	0	2	30	0	1	2	1	4
F20.000	1	0	1	18	0	0	1	2	3
F20.000	1	0	1	25	0	0	2	1	3
F20.000	1	1	1	21	0	0	2	2	2
F20.300	1	0	1	19	0	0	1	1	1
F20.000	1	0	1	27	1	0	2	2	4
F20.000	1	0	1	21	1	0	1	1	2
F20.900	1	0		28	0	0	2	2	4
F20.000	1	0	1	26	0	0	3	1	1
F20.000	1	0	4	40	0	0	3	2	4
F20.000	1	0	1	32	1	1	1	1	3
F20.000	1	0	2	46	1	1	1	2	3
F20.000	1	0	2	29	0	0	2	2	4
F20.000	1	0	1	20	0	0		2	2
F20.900	1	1	1	27	0	0	2	1	2
F20.900	1	0	1	19	0	1	2	2	3
F20.900	1	0	1	17	0	0	4	1	3
F20.900	1	0	1	17	0	1	1	1	2
F20.000	1	0	1	19	0	0	2	1	4
F20.900	1	0	1	21	0	0	3	1	1
F20.900	1	0	2	68	0	1	1	1	4
F20.000	1	0	1	20	1	0	1	1	1
F20.000	1	0	1	22	0	1	2	2	4
F20.900	1	0	1	17	0	1	1	2	3
F20.900	2	0	1	20	0	0	1	2	3
F20.000	1	0	2	21	0	0	1	1	3
F20.300	1	0	1	22	0	0	2	1	3
F20.300	1	0	2	48	0	0	1	2	3
F20.000	2	0	1	14	0	0	1	1	2
F20.000	1	0	1	19	0	0	3	1	2
F20.300	1	0	2	39	0	0	4	2	3
F20.900	1	0	1	11	0	0	4	1	3
F20.000	1	0	1	15	0	0	1	2	1
F20.900	1	0	2	30	0	0	3	1	2
F20.300	1	0	1	24	0	0	3	1	2
F20.300	1	0	1	22	1	0	3	2	3
F20.900	1	1	2	51	0	1	1	2	3
F20.900	1	0	2	32	0	0	3	2	4
F20.000	1	0	1	37	0	0	1	1	4
F20.900	1	0	1	14	0	1	1	2	2
F20.000	1	0	2	26	0	0	3	1	2
F20.300	1	0	1	24	0	0	2	1	1
F20.000	1	0	1	29	0	0	2	2	4
F20.000	1	0	1	18	0	0	1	1	4
F20.000	1	0	1	27	1	0	2	2	1
F20.000	1	0	2	42	0	0	2	2	2
F20.900	1	0	1	18	0	1	2	1	4
F20.000	1	0	1	30	1	0	1	2	4
F20.000	1	0	1	19	0	0	1	1	4
F20.300	1	0	1	17	0	0	1	1	2
F20.300	1	0	2	51	1	0	1	2	2
F20.900	1	0	1	16	0	0	2	1	1
F20.300	1	0	2	46	0	0	1	2	3
F20.300	1	1	1	15	0	1		1	2
F20.000	1	0	1	18	0	0	1	2	2
F20.900	1	1	2	25	0	1	3	2	3
F20.900	1	0	2	38	0	0	3	2	4
F20.000	1	0	2	38	0	0	1	1	1
F20.300	1	0	1	19	1	1	4	1	2
F20.300	1	0	1	19	0	1	3	1	3
F20.900	1	0	1	21	1	0	1	2	2
F20.300	1	0	1	19	0	1	1	1	1
F20.300		0	2	19	0	0	2	1	3
F20.000	1	0	1	25	0	0	2	2	3
F20.300	1	0	1	18	1	0	1	1	1
F20.900	1	0	1	29	0	0	2	2	4
F20.900	1	0	2	24	0	1	1	2	2
F20.900	1	0	1	18	0	1	1	1	2
F20.900	1	0	1	18	0	1	1	1	4
F20.900	1	0	2	42	0	1	3	1	4
F20.000	1	0	2	44	0	0	4	1	2
F20.000	1	0	1	20	0	0	2	1	1
F20.000	1	0	2	35	0	0	1	1	2
F20.900	1	0	1	19	0	1	1	1	1
F20.000	1	1	1	23	0	1	3	1	1
F20.000	1	0	2	43	0	0	1	1	1
F20.000	1	0	1	20	0	0	1	2	3
F20.900	1	1	1	21	1	0	1	1	4
F20.300	1	0	1	17	0	0	1	1	1
F20.000	1	0	1	21	1	0	2	1	4
F20.900	1	0	1	17	0	0	3	1	3
F20.900	2	0	1	19	0	0	3	1	1
F20.900	1	0	1	18	0	0	1	2	4
F20.900	1	0	1	17	0	0	1	1	4
F20.000	1	0	1	15	1	0	1	2	4
F20.900	1	0	1	20	0	1	2	1	2
F20.000	1	0	2	46	0	0	1	2	4
F20.000	1	0	2	34	0	0	1	2	2
F20.900	1	0	1	16	0	0	1	1	2
F20.300	1	0	1	45	0	0	1	1	2
F20.000	1	0	1	20	0	1	1	2	1
F20.000	1	0	2	44	0	0	2	2	1
F20.000	1	0	2	34	0	0	2	1	2
F20.000		0	1	30	0	0	3	1	4
F20.000	1	0	1	22	0	1	2	2	3
F20.000	1	0	2	51	0	0	4	2	4
F20.000	1	0	1	21	0	1		2	4
F20.000	1	0	1	32	0	1	1	1	4
F20.900	1	0	1	16	1	1	1	2	2
F20.000	1	0	1	19	1	1	1	2	1
F20.900	1	1	2	48	1	0	1	2	2
F20.300	1	0	1	19	0	1	1	2	2
F20.900	1	0	1	17	0	1	1	2	4
F20.900	1	0	1	19	0	0	1	1	1
F20.900	1	0	1	16	0	1	1	2	2
F20.000	1	0	1	25	0	1	2	1	3
F20.000	1	0	1	21	0	0	1	1	4
F20.900	1	0	4	58	1	0	1	2	3
F20.900	1	0	1	21	0	1	2	2	4
F20.000	1	0	1	20	0	0	1	2	4
F20.000	1	0	1	29	0	0	3	2	4
F20.200	1	0	1	30	1	0	3	2	4
F20.900	1	0	1	19	0	1	1	2	3
F20.000	1	0	2	25	0	0	1	2	1
F20.200	1	0	1	21	1	0	3	1	1
F20.900	1	0	1	28	1	0	2	2	4
F20.300	1	0	1	27	0	0	2	2	3
F20.000	1	0	2	56	0	1	3	2	3
F20.000	1	0	2	53	1	1	1	2	4
F20.900	1	0	1	18	1	1	1	2	2
F20.900	1	0	1	22	0	1		2	1
F20.000	1	0	1	18	0	0	1	1	1
F20.300	1	0	1	24	0	0		1	3
F20.000	1	0	2	34	0	0	1	2	2
F33.200	1	0	2	21	0	0	1	1	4
F33.200	1	0	2	39	1	0	3	2	3
F33.100	1	0	2	19	0	0	2	1	3
F33.200	1	0	2	34	1	0	1	2	2
F33.200	1	0	2	36	1	1	1	1	2
F33.900	1	0	2	49	0	0	4	2	2
F33.200	1	0	2	40	1	0	1	1	4
F33.100	1	1	2	36	1	0	1	1	2
F32.200	1	0	2	33	1	0	3	2	1
F33.100	1	0	2	34	1	0	1	1	1
F33.200	1	0	2	50	1	0	3	2	4
F33.200	1	0	2	42	1	0	1	2	4
F33.200	1	1	2	54	1	0	1	1	3
F33.200	1	0	2	37	1	0	1	2	2
F32.200	1	0	2	27	1	0	1	1	3
F33.200	1	0	2	34	0	0	2	1	2
F33.200	1	0	3	59	1	0	1	1	3
F33.900	1	1	2	50	1	0	1	1	2
F33.200	1	0	2	30	0	1	1	1	3
F33.200	1	1	2	14	1	1	2	2	4
F33.200	1	0	2	37	1	0	2	2	4
F33.200	1	0	3	75	1	0	1	1	4
F32.100	1	0	1	4	1	1	4	1	3
F33.200	1	0	2	42	0	0	1	2	4
F32.100	1	0	2	60	0	1	4	2	1
F32.200	2	0	1	9		1	2	2	1
F33.200	1	0	2	54	1	0	1	2	4
F33.200	1	0	2	25	0	1	4	1	3
F32.200	1	0		40	0	0	3	1	1
F33.200	1	0	2	48	0	0	1	1	1
F33.200	1	0	2	31	1	0	3	1	3
F33.200	1	0	2	50	0	0	1	2	3
F33.900	1	0	2	48	0	0	4	2	3
F32.200	1	0	2	42	0	1	1	2	1
F33.100	1	1	3	57	0	0	4	2	3
F33.200	1	0	2	57	1	1	4	1	1
F33.200	1	0	2	39	0	0	2	2	4
F33.200	1	0	1	14	1	0	2	1	3
F33.200	1	0	2	50	1	0	1	2	2
F33.200	1	0	2	39	0	1	1	2	3
F33.200	1	0	4	21	0	0	1	2	1
F33.200	1	0	2	40	1	1	2	2	3
F32.200	1	0	1	14	1	0	1	1	2
F33.000	1	0	2	30	1	0	3	2	3
F33.200	1	0	3	71	0	1	3	2	1
F32.100	1	0	1	17	1	0	3	1	4
F32.100	1	0	1	16	1	1	3	1	1
F33.200	1	1	2	25	1	1		2	2
F33.200	1	0	2	57	1	1	1	2	3
F33.000	1	0	2	59	0	0	4	2	2
F33.200	1	0	2	31	0	0	2	1	1
F33.200	1	0	2	57	0	0	1	2	2
F33.200	1	0	2	29	1	0	1	2	1
F33.200	1	0	2	42	1	0	4	2	2
F33.900	1	0	1	14	1	0	1	2	2
F32.100	1	0	1	15	1	0	1	1	3
F32.200	1	0	2	73	0	0	1	1	2
F32.200	1	1	2	48	0	0	3	2	2
F32.900	1	0	1	18	0	0	2	2	3
F32.100	1	0	1	15	1	0		2	4
F32.200	1	0	1	17	0	0		1	2
F32.200		0	2	34	0	0	2	1	4
F32.100	1	0	1	16	0	0	1	1	2
F33.100	1	0	2	52	1	1	2	2	2
F32.900	1	0	2	61	0	0	3	2	2
F33.100	1	0	2	73	0	0	4	1	1
F32.900	1	0	1	15	0	0	4	1	4
F33.200	1	1	3	60	0	0	4	2	4
F32.200	1	1	2	78	0	0	2	1	3
F32.900	1	0	1	11	0	0	4	2	2
F32.100	2	0	2	30	0	0	1	2	4
F32.200	1	0	2	67	0	0	3	2	2
F32.100	1	0	2	36	1	0	2	1	2
F32.200	1	0	1	21	1	0	2	1	3
F32.100	1	0	4	32	0	0	3	1	3
F33.000	1	0	2	47	1		1	1	4
F33.100	1	1	2	39	1	1	2	2	1
F33.900	1	0	2	47	1	1	3	2	1
F33.900	1	0	2	64	1	0	4	2	3
F33.100	1	0	2	62	0	1	1	1	3
F32.900	1	0	2	59	0	0	1	2	2
F33.200	1	1	2	76	1	0	3	1	4
F33.200	1	0	2	36	1	1	1	1	1
F33.200	1	0	1	58	1	1	1	2	1
F33.200	1	0	2	62	1	1	1	2	1
F33.200	1	0	1	25	1	0	2	1	4
F32.900	1	0	1	16	1	1	1	1	4
F33.900	1	0	2	63	1	0	1	1	1
F32.200	1	0	3	70	1	1	4	2	3
F33.200	1	0	2	51	0	0	1	2	3
F32.100	1	0	1	27	1	0	2	2	1
F33.200	1	0	1	21	0	0	2	2	4
F32.200	1	0	4	46	1	1		2	2
F32.100	1	0	2	61	1	0		2	4
F32.900	1	0	2	49	1	0	3	2	1
F32.200	1	0	2	52	0	1	2	2	2
F32.900	1	0	1	15	0	0	1	1	3
F32.200	1	0	2	53	1	1	1	1	1
F32.200	1	1	2	46	0	0	3	2	4
F32.100	1	0	1	25	0	1	2	1	2
F32.100	1	0	1	22	1	0	2	2	4
F32.900	1	0	1	19	1	1	1	2	2
F32.200	1	0	1	15	0	1	4	1	3
F32.200	1	0	2	67	1	0	3	2	2
F32.200	1	0	2	27	1	0	4	2	4
F32.200	1	0	1	15	1	0	1	2	1
F32.200	1	0	4	44	1	0	4	2	3
F32.100	1	0	2	27	1	1	2	1	4
F32.900	1	0	3	75	1	0		2	3
F32.200	1	0	2	32	1	1	3	2	2
F32.200	1	0	2	38	1	0	2	2	4
F32.200	1	0		16	1	0		2	2
F32.900	1	0	1	18	0	1	1	2	4
F32.900	1	0	1	15	1	0	1	1	1
F32.200	1	0	1	16	1	0	1	2	2
F32.100	1	0	2	25	1	1	2	2	2
F32.200	1	0	2	37	1	0		2	1
F32.200	1	0	2	53	1	0	4	1	2
F32.900	1	0	2	45	1	0	3	2	4
F32.000	1	0	2	53	1	0	4	1	4
F32.900	1	0	2	30	1	0	2	1	1
F33.100	1	0	2	44	1	0	1	2	4
F32.900	1	0	1	23	1	1	2	2	1
F32.200	1	0	2	72	1	0	3	2	4
F32.900	1	0	1	17	0	0	1	1	1
F32.100	1	0	2	43	1	0	1	2	2
F32.200	1	0	4	37	1	0	3	1	3
F32.200	1	0	1	13	0	1	4	2	1
F32.200	1	0	4	55	1	0	3	1	1
F32.100	1	1	2	28	1	0	1	2	1
F32.100	1	1	4	36	1	0	4	1	1
F32.900	1	0	2	63	1	0	1	2	3
F32.100	1	0	1	21	0	1	1	1	2
F32.900	1	0	1	12	1	1		1	4
F33.200	1	0	2	54	1	0	1	2	4
F32.200	1	0	2	83	1	0	2	1	4
F32.900	2	0	1	15	1	1	1	1	3
F32.200	1	0	1	28	1	0	2	1	2
F32.900	1	0	1	16	1	1	1	2	1
F32.100	1	1		32	0	0	1	2	3
F32.200	1	0	4	34	1	0	2	1	3
F32.200	1	1	3	77	1	0	2	2	4
F32.200	1	0	2	49	1	0	4	1	2
F32.900	1	0	2	63	1	0	1	1	3
F32.200	1	0	1	22	1	0	2	2	2
F32.200	1	0	1	22	1	0	1	2	3
F32.200	1	0	1	13	0	0	1	2	2
F32.200	1	0	2	71	0	1	4	2	4
F33.200	1	0	2	0	0	0	2	2	1
F33.200	1	0	2	22	0	0	3	1	3
F33.100	1	0	1	30	0	0	3	2	1
F33.200	1	0	2	31	0	1	3	1	3
F33.200	1	0	2	46	1	0	4	1	3
F33.200	2	0	3	32	1	1	4	2	3
F33.100	2	0	2	42	0	0	1	2	3
F33.100	1	1	2	33	1	0	1	2	4
F33.200	1	0	2	23	1	0	1	1	4
F33.100	1	0	2	58	1	0	3	2	1
F33.200	1	0	4	33	1	0	2	1	2
F33.200	1	0	2	28	1	0	2	2	4
F33.100	1	0	2	20	0	0	2	1	1
F33.200	1	0	2	52	1	0	1	2	1
F33.200	1	0	2	50	1	0	3	2	4
F33.200	1	0	3	45	1		1	2	1
F33.900	1	0	2	47	1	0	4	2	3
F33.100	1	0	2	33	0	1	3	2	4
F33.100	1	0	2	35	0	0	4	1	3
F33.200	1	0	2	59	0	0	2	2	1
F33.200	1	0	2	42	0	0	1	2	2
F33.200	1	0	2	46	0	0	3	1	2
F33.200	1	0	2	44	0	0	3	2	3
F33.100	1	0	2	26	0	0	1	1	1
F33.200	1	0	2	52	1	0	2	1	1
F33.900	1	0	4	42	0	1	4	2	4
F32.200	1	0	2	23	0	0	3	1	1
F33.200	2	0	2	55	1	0	2	1	3
F33.200	1	0	2	47	1	0	1	1	2
F33.200		0	2	28	0	0	2	1	1
F33.200	1	1	2	25	0	0	1	2	2
F33.200	1	0	2	35	0	0	3	1	3
F33.100	1	0	2	47	0	1	1	1	1
F33.200	1	0	2	30	0	1	1	1	1
F33.200	1	0	2	28	0	0	1	1	1
F32.900	1	0	2	17	1	1	1	1	3
F33.200	1	0	2	61	1	1	2	2	2
F33.900	1	0	2	32	0	0	3	2	2
F33.100	1	0	2	41	0	0	1	2	3
F32.900	1	0	2	25	1	1	1	1	1
F32.200	1	0	2	20	1	1	1	2	2
F33.100	1	1	2	56	1	0	4	2	3
F33.200	1	0		30	0	0	1	1	2
F33.100	1	0		45	1	1	3	2	2
F33.100	1	0	2	29	1	0	2	2	4
F33.200	1	0	2	32	1	0	1	1	4
F33.200	1	0	2	43	0	0	1	2	4
F33.200	1	1	4	23	1	0	2	2	1
F33.200	1	0	2	43	1	0	1	1	3
F32.900	1	0	2	14	0	0	1	1	4
F33.100	1	0		18	1	1	1	1	2
F33.100	1	1	2	61	1	0	1	2	4
F33.200	1	0	2	47	0	0	1	2	1
F32.900	1	0	1	23	0	0	2	1	2
F32.200	1	0	2	58	0	1	1	1	4
F33.100	1	0	2	44	0	0	1	2	3
F33.200	1	0	2	55	1	0	4	2	3
F33.100	1	0	2	62	0	0	1	1	1
F33.200	1	0	2	48	1	0	1	1	1
F33.100	1	0	2	51	0	0	3	2	4
F32.900	1	0	1	20	0	0	2	1	2
F32.900	1	0	4	26	1	0	2	1	2
F33.200	1	0	2	41	0	1	2	2	3
F33.200	1	1	2	36	0	0	3	1	4
F33.100	1	0	2	35	0	0	1	2	1
F33.200	1	0	1	15	0	0	2	2	1
F32.900	1	0	2	49	0	0	3	2	1
F33.200	1	0	1	18	1	0	2	2	1
F33.100	1	0	2	39	1	1	1	1	3
F32.900	1	0	2	54	1	0	1	2	2
F33.200	1	0	2	55	0	0	1	2	2
F33.100	1	0	2	28	0	0	3	2	4
F33.200	1	1	2	54	0	1	3	2	1
F33.100	1	0	4	50	0	0	1	2	3
F33.200	1	1	2	37	1	1	2	2	2
F33.200	1	0	2	26	1	0	2	2	4
F33.900	1	0	2	31	1	0	2	2	4
F33.200	1	0	2	29	1	0		2	1
F32.900	1	0	2	62	1	0	3	1	2
F33.200	1	0	2	54	1	0	3	2	4
F33.200	1	1	2	66	0	0	3	2	2
F33.100	1	0	2	35	0	0	2	2	1
F32.200	1	0	4	32	0	0	3	1	4
F33.100	1	0	2	63	0	0	4	2	3
F33.200	1	0	2	31	1	1	2	2	1
F32.100	1	0	2	64	1	0	2	1	4
F33.900	1	0	2	31	1	0	2	2	2
F33.100	1	0	2	27	1	0	1	2	2
F32.900	1	0	1	17	0	0	2	1	4
F32.100	1	1	2	42	0	1	2	2	3
F32.100	1	0	2	29	1	1	2	2	4
F33.100	1	0	2	79	1	0	4	1	2
F33.100	1	0	1	25	0	0	2	1	4
F32.100	1	0	2	60	0	0	3	2	3
F33.200	1	0	1	20	0	0	1	1	3
F33.100	1	0	2	58	0	1	1	1	4
F33.200	1	0	1	19	1	0	2	1	3
F33.100	1	0	1	17	0	0	1	2	4
F32.900	1	1	1	12	0	0	1	2	2
F33.200	1	1	2	60	0	0	3	2	4
F33.900	1	0	1	24	1	1	2	1	3
F32.200	1	0	2	69	1	0	3	2	4
F32.900	1	0	2	53				2	4
F32.900	1	0	3	46	0	1	2	2	1
F33.100	1	0	2	54	0	0		2	3
F33.200	1	0	1	17	0	0	1	1	4
F33.900	1	0	1	25	1	0	2	1	2
F33.100	1	0	2	40	0	0	1	2	4
F32.200	1	0	1	15	1	0	1	2	3
F33.200	1	0	2	29	0	0	3	2	2
F33.200	1	0	3	73	1	0	3	2	4
F33.100	1	1	2	17	0	0	2	1	4
F32.900	1	0	1	17	0	0	1	2	4
F32.200	1	0	1	18	1	0	1	2	2
F32.100	1	1	2	35	1	0	3	1	2
F32.200	1	0	1	16	0	0	1	2	1
F32.100	1	1	2	53	1	0	1	1	4
F32.200	1	0	2	71	1	0	2	1	3
F32.900	1	0	2	16	1	0	1	1	2
F32.100	1	0	1	18	0	0	2	2	2
F32.100		0	3	67	1	0	3	2	1
F32.200	1	0	1	16	1	0	1	2	3
F32.200	1	0	2	36	1	0	2	1	3
F32.900	1	0	1	19	0	0	2	1	1
F32.900	1	0	1	13	0	1	1	1	4
F32.900	1	0	1	18	1	0	1	2	1
F32.100	1	0	2	71	1	0	4	1	3
F33.200	2	0	4	30	0	0	1	1	3
F33.100	1	0	2	43	0	0	3	1	3
F33.200	1	0	2	42	1	1	3	2	4
F32.200	1	0	2	19	0	0	2	2	2
F33.200	1	0	2	52	1	0	1	2	3
F33.200	1	0	2	47	1	0	4	1	4
F32.200	1	0	1	18	0	0	2	1	4
F32.200	1	0	1	23	1	0	2	1	4
F32.200	1	0	1	27	1	0	4	1	4
F33.200	1	0	1	18	0	0	1	2	1
F33.200	1	0	2	34	1	0	3	1	1
F32.200	1	0	1	14	0	0	1	1	2
F33.200	1	0	2	33	0	0	2	2	1
F32.900	1	0	1	20	0	0	2	1	1
F32.900	1	0	1	21	0	0	2	1	2
F33.100	1	0	2	43	1	0	1	1	2
F33.100	1	0	2	69	0	0	4	1	4
F32.200	1	0	2	60	0	0	3	2	2
F32.100	1	0	1	13	0	0	1	2	4
F32.200	1	0	2	55	1	0	2	2	1
F32.900	1	0	1	16	0	0	1	1	4
F32.200	1	0	1	27	1	0	2	2	3
F32.200	1	0	2	67	1	0	3	2	2
F32.100	1	1	2	54	1	0	1	1	3
F32.900	1	0	1	16	0	0	1	2	2
F32.100	1	0	2	60	0	0	2	1	4
F32.900	1	0	2	46	1	0	2	2	4
F32.200	1	0	2	29	1	1	3	2	2
F32.200	1	0	2	45	0	0	2	1	4
F33.200	1	0	2	40	1	0	1	1	2
F32.200	1	1	1	17	0	1	1	2	3
F32.200	1	0	2	43	0	1	1	1	3
F32.900	1	0	2	67	0	0	3	2	3
F33.200	1	0	2	49	0	0	3	1	2
F32.200	1	0	2	54	1	1	1	2	1
F32.200	1	0	2	70	1	0	1	2	1
F32.900	1	1	2	46	1	0	2	2	2
F33.100	1	0	2	46	1	0	2	1	3
F32.900	1	0	1	18	0	0	1	2	1
F33.900	1	0	1	16	0	0	1	1	1
F32.900	1	0	1	27	1	0	3	2	1
F32.100	1	1	1	19	1	0	2	2	4
F32.900	1	0	1	17	0	0	1	2	2
F32.200	1	0	2	32	1	1	2	2	1
F32.000	1	0	2	30	1	0	2	2	3
F33.100	1	0	2	76	0	1	3	2	1
F32.900	1	0	1	18	0	0	1	2	4
F32.200	1	0		79	0	0	3	2	3
F32.200	1	0	1	15	1	0	4	1	2
F32.900	1	0	1	17	0	0	1	2	3
F32.200	1	0	2	49	0	0	2	2	2
F32.200	1	0	2	50	0	0	2	2	2
F32.900	1	0	4	39	1	0	3	1	2
F32.900	1	0	2	36	0	0	2	1	1
F32.900	1	0	1	17	0	0	2	1	3
F32.200	1	0	2	43	1	0	2	2	4
F32.100	1	0	2	68	1	0	4	2	4
F32.200	1	0	2	36	1	1	2	1	3
F33.900	1	0	1	17	0	0	1	1	2
F32.200	1	0	2	51	0	0	4	2	3
F32.200	1	0	2	51	0	0	4	2	4
F32.100	1	0	2	72	0	0	3	2	1
F32.900	1	0	1	18	0	0	1	1	1
F32.200	1	0	1	26	1	0	1	1	2
F32.100	1	0	2	48	1	0	1	1	2
F32.100	1	0	2	66	0	0	3	2	1
F32.100	1	0	1	19	1	0	3	1	3
F32.200	1	0	2	68	0	0	4	2	1
F32.900	1	1	1	17	1	0	1	2	4
F32.200	1	0	1	28	0	0	2	1	4
F32.200	1	0	2	47	0	0	1	1	3
F32.200	1	0	1	17	1	0	1	1	3
F32.200	1	0	2	48	0	0	1	2	2
F32.200	1	1	1	16	0	1		1	2
F32.100	1	0	2		0	0	2	2	1
F33.900	1	0	1		1	0		1	4
F33.300	1	0	2	31	1	0	2	1	4
F33.300	1	0	2	38	1	0	2	1	3
F33.300	1	0	4	16	1	0	2	2	2
F32.300	1	0	2	18	0	0	4	1	3
F33.300	1	0	2	25	1	0	4	1	2
F32.300	1	0	2	26	0	1	2	2	2
F33.300	1	1	2	32	0	1	1	1	1
F33.300	1	0	2	58	1	1	2	2	3
F33.300	1	0	2	38	0	0	1	2	3
F33.300	1	0	1	21	1	0	4	1	1
F33.300	1	1	2	58	1	0	1	2	2
F33.300	1	0	2	47	1	0	3	1	2
F33.300	1	0	1	21	0	1	4	2	2
F32.300	1	0	2	31	1	1	3	2	1
F33.300	1	0	3	56	1	0	1	2	1
F33.300	1	0	1	24	1	0	4	1	4
F32.300	1	0	1	25	0	0	4	2	2
F32.300	1	0	1	16	1	0	3	1	1
F33.300	1	0	2	64	0	0	1	2	3
F32.300	1	0	2	54	0	0	3	2	4
F32.300	1	0	1	34	1	0	2	1	1
F32.300	1	0	1	17	1	1	3	1	2
F32.300	1	0	2	44	0	0	4	1	4
F32.300	1	1	2	54	0	0	3	2	2
F32.300	1	0	2	34	1	0	2	1	4
F32.300	1	0	3	56	1	0	3	2	2
F33.300	1	1	2	59	1	0	4	2	1
F33.300	1	0	2	25	1	0	3	2	4
F33.300	1	0	2	47	0	0	2	1	1
F32.300	1	1	1	24	1	0	4	2	1
F32.300	1	0	1	14	0	1	2	2	4
F32.300	1	0	2	25	0	0	2	1	4
F32.300	1	0	2	63	0	0	2	2	4
F32.300	1	0	2	60	1	1	2	1	2
F32.300	1	0	2	55	0	0	1	2	2
F32.300	1	0	2	38	1	1	3	1	1
F32.300	2	0	2	70	1	0	1	1	4
F32.300	1	0	2	56	1	0	3	1	4
F32.300	1	0	2	25	1	0	2	2	4
F33.300	1	0	2	34	0	0	1	1	4
F32.300	1	0	1	21	0	0	3	2	2
F32.300		0	2	30	1	0	2	2	1
F32.300	1	0	1	16	0	0	2	1	1
F32.300	1	0	1	14	1	1	1	1	4
F32.300	1	0	2	43	1	0	4	2	4
F32.300	1	0	1	22	1	1	4	1	2
F32.300	1	1	1	18	0	0	2	1	1
F32.300	1	0	1	21	1	1	4	1	2
F32.300	1	0	2	63	1	0	1	2	4
F33.300	1	0	2	14	0	0	2	2	4
F33.300	1	1	2	25	1	0	1	1	4
F33.300	1	1	4	37	1	1	3	2	1
F33.300	2	0	2	34	1	1	2	1	4
F33.300	1	0	1	25	0	0	3	2	2
F33.300	1	0	1	18	0	1	3	1	2
F33.300	1	0	2	52	1	1	3	2	4
F33.300	1	1	2	37	1	0	1	1	4
F33.300	1	0	2	53	0	0	3	2	1
F32.300	1	0	1	15	0	0	3	1	2
F33.300	1	0	2	67	0	1	1	2	2
F33.300	1	1	4	38	0	0	3	2	4
F32.300	1	0	1	13	0	0	2	1	4
F32.300	1	0	2	28	0	1	3	1	4
F33.300	1	1	1	22	0	0	2	2	3
F32.300	1	0	2	29	1	1	4	2	1
F33.300	1	0	1	25	1	1	4	2	2
F32.300	1	0	1	39	0	0	3	2	1
F32.300	1	0	2	58	0	0	1	1	3
F32.300	1	1	2	39	0	0	3	1	1
F32.300	1	0	4	40	1	0	2	1	3
F32.300	1	0	1	23	0	1	3	2	3
F32.300	1	0	2	44	0	1	2	2	4
F32.300	1	0	1	19	0	1	3	1	4
F32.300	1	0	2	59	0	1	3	2	1
F32.300	1	1	2	46	0	0	3	1	2
F32.300	1	0	1	20	0	1	3	2	2
F32.300	1	0	1	28	1	0	2	1	1
F32.300	1	0	2	73	0	1	2	1	3
F32.300	1	1	2	68	1	0	1	2	3
F32.300	1	1	1	17	0	1	3	2	3
F32.300	1	0	2	41	1	0	2	2	3
F32.300		0	1	15	0	0	2	2	1
F33.300	1	0	2	54	0	0	1	2	2
F32.300	1	0	2	42	1	0	2	1	1
F32.300	1	0	1	20	0	0	3	1	1
F32.300	1	0	2	40	0	0	1	2	2
F32.300	1	0	2	48	0	1	3	1	4
F32.300	1	0	2	43	1	0	3	2	3
F32.300	1	0	2	64	0	1	1	2	1
F32.300	1	0	1	16	0	0	2	2	2
F32.300	1	0	2	35	0	0	2	2	1
F32.300	1	0	2	29	1	1	2	2	3
F32.300	1	0	1	20	0	0	3	2	1
F32.300	1	1	4	42	1	0	3	2	3
F32.300	1	0	2	29	1	0	3	1	1
F32.300	1	0	1	14	0	0	2	2	4
F32.300	1	0	1	16	1	0	2	2	4
F32.300	1	0	2	56	1	1	3	1	4
